# Supplementary material for: Alcohol Abstinence Is Associated with Regression of Non-Invasive Fibrosis Markers in Patients with Metabolic Syndrome: A 12-Month Prospective Study
Source: J Clin Med. 2026 Mar 16;15(6):2257. doi: 10.3390/jcm15062257 (PMC13026559; doi:10.3390/jcm15062257)
Supplement: Supplementary file 1 [file jcm-15-02257-s001.zip]

Archive with 1 entries (1 files):
- jcm-4138198-supplementary.pdf
